# Supplementary material for: Advances of Apetala2/Ethylene Response Factors in Regulating Development and Stress Response in Maize
Source: Int J Mol Sci. 2023 Mar 12;24(6):5416. doi: 10.3390/ijms24065416 (PMC10049130; doi:10.3390/ijms24065416)
Supplement: Supplementary file 1 [file ijms-24-05416-s001.zip]

Archive with 2 entries (1 files):
- ijms-2236148-supplementary/
- ijms-2236148-supplementary/Table S1.xlsx
