# Supplementary material for: Advances of Apetala2/Ethylene Response Factors in Regulating Development and Stress Response in Maize
Source: Int J Mol Sci. 2023 Mar 12;24(6):5416. doi: 10.3390/ijms24065416 (PMC10049130; doi:10.3390/ijms24065416)
Supplement: Supplementary file 1 [file ijms-24-05416-s001.zip › ijms-2236148-supplementary/Table S1.xlsx]

## Sheet: Sheet1
Table S1. The detailed information of 240 AP2/ERFs in maize genome.
Locus_name	B73 5b+					B73 v4					B73 v5
	Gene_ID	Chr	Start	End		Gene_ID	Chr	Start	End		Gene_ID	Chr	Start	End
ZmEREB1	GRMZM5G889719	9	115615847	115616692		Zm00001d000179	B73V4_ctg181	214703	215548		Zm00001eb391190	9	120794777	120796284
ZmEREB2	GRMZM2G080516	10	139299146	139301101		Zm00001d026191	10	140619551	140620363		Zm00001eb429870	10	142075767	142077033
ZmEREB3	GRMZM2G124037	2	195129909	195130993		Zm00001d006169	2	200397718	200398512		Zm00001eb103100	2	200577002	200578252
ZmEREB4	GRMZM2G015281	1	37721439	37722170		Zm00001d028524	1	38080422	38081126		Zm00001eb011550	1	37657315	37658491
ZmEREB5	GRMZM2G048621	4	152103666	152104731		Zm00001d051350	4	155610012	155610749		Zm00001eb186480	4	157412002	157413241
ZmEREB6	GRMZM2G172936	2	20632553	20633410		Zm00001d002744	2	21315391	21316053		Zm00001eb074730	2	21468802	21470101
ZmEREB7	GRMZM2G173771	4	178620836	178621888		Zm00001d052167	4	181560436	181561128		Zm00001eb193670	4	183580300	183581429
ZmEREB8	GRMZM2G146028	4	234986414	234987698		Zm00001d053707	4	239645670	239646296		Zm00001eb206360	4	242981585	242982840
ZmEREB9	GRMZM2G323172	6	124705032	124709397		Zm00001d037531	6	128390186	128395804		Zm00001eb282240	6	135258219	135262613
ZmEREB10	GRMZM2G434203	5	195729657	195730672		Zm00001d017591	5	200872270	200873106		Zm00001eb250540	5	203587448	203589173
ZmEREB11	GRMZM5G862109	1	292966682	292970925		Zm00001d034629	1	298422859	298427050		Zm00001eb062460	1	299912499	299916742
ZmEREB12	GRMZM2G100982	8	71940571	71941451		Zm00001d009622	8	73601361	73602152		Zm00001eb344200	8	73763146	73764163
ZmEREB13	GRMZM2G011110	4	178417315	178418683		Zm00001d052152	4	181353441	181354229		Zm00001eb193550	4	183372947	183374297
ZmEREB14	GRMZM2G018398	4	176066660	176069349		Zm00001d052087	4	179070181	179072822		Zm00001eb192960	4	181090128	181092769
ZmEREB15	GRMZM2G111415	4	173829508	173830759		Zm00001d052026	4	176839153	176840184		Zm00001eb192320	4	178879941	178880886
ZmEREB16	GRMZM2G137341	5	195885970	195887098		Zm00001d017592	5	201022603	201023298		Zm00001eb250560	5	203737873	203739021
ZmEREB17	GRMZM2G029323	4	181088255	181090094		Zm00001d052229	4	183995749	183996699		Zm00001eb194220	4	185991924	185993737
ZmEREB18	GRMZM2G055204	5	208210507	208213447		Zm00001d018081	5	213912954	213913979		Zm00001eb255160	5	216470490	216472368
ZmEREB19	GRMZM2G175543	6	88910388	88912086		Zm00001d036536	6	91341686	91342279		Zm00001eb273390	6	98462366	98463433
ZmEREB20	GRMZM2G174834	4	185907968	185912697		Zm00001d052405	4	189190071	189194808		Zm00001eb195920	4	191136428	191141707
ZmEREB21	GRMZM2G175525	10	116699951	116700712		Zm00001d025409	10	117748319	117749080		Zm00001eb422470	10	119255696	119256927
ZmEREB22	GRMZM2G006745	8	94530861	94534207		Zm00001d010048	8	96823511	96826858		Zm00001eb347600	8	96775161	96778641
ZmEREB23	GRMZM2G069126	7	141170323	141171382		Zm00001d021207	7	146034693	146035409		Zm00001eb318900	7	147257621	147258800
ZmEREB24	GRMZM2G086573	2	4666315	4671738		Zm00001d002025	2	4628845	4634985		Zm00001eb067980	2	4892377	4897638
ZmEREB25	GRMZM2G119865	6	79717475	79718928		Zm00001d036298	6	82562696	82563229		Zm00001eb271520	6	89117923	89118907
ZmEREB26	GRMZM2G317160	1	51014131	51020257		Zm00001d028919	1	51465066	51470982		Zm00001eb015020	1	50923429	50929384
ZmEREB27	GRMZM2G084264	6	110073119	110074320		Zm00001d037165	6	114596733	114597452		Zm00001eb279090	6	121543238	121544567
ZmEREB28	GRMZM2G544539	10	9217173	9219426		Zm00001d023535	10	9153462	9156390		Zm00001eb407760	10	9039902	9042078
ZmEREB29	GRMZM2G132223	8	171190647	171191502		Zm00001d012584	8	176883525	176884022		Zm00001eb369550	8	178138558	178139195
ZmEREB30	GRMZM5G842961	5	191829610	191830443		Zm00001d017477	5	197146884	197147717		Zm00001eb249440	5	196108831	196110029
ZmEREB31	GRMZM5G852704	9	5877307	5878356		Zm00001d044857	9	5518177	5519226		Zm00001eb372660	9	7221387	7223671
ZmEREB32	GRMZM2G139740	4	119105133	119105723		Zm00001d050787	4	122810261	122810842		Zm00001eb182300	4	123879972	123880553
ZmEREB33	GRMZM2G073982	9	20121733	20123748		Zm00001d045378	9	20099934	20101949		Zm00001eb377180	9	21935756	21937817
ZmEREB34	GRMZM5G846057	6	165687986	165689517		Zm00001d039077	6	169626430	169627293		Zm00001eb296430	6	176943641	176945017
ZmEREB35.1	GRMZM2G415251	1	21678126	21679947		Zm00001d028070	1	21975168	21977063		Zm00001eb007420	1	21825964	21826872
ZmEREB35.2	GRMZM2G415251	1	21678126	21679947		Zm00001d028070	1	21975168	21977063		Zm00001eb007430	1	21826954	21827712
ZmEREB36	GRMZM2G069082	7	141162777	141163747		Zm00001d021205	7	146027044	146027784		Zm00001eb318890	7	147249446	147250959
ZmEREB37	GRMZM2G322672	5	81797663	81800162							Zm00001eb232560	5	83702011	83702988
ZmEREB38	GRMZM2G419901	1	15773208	15774173		Zm00001d027870	1	16005938	16006903		Zm00001eb005650	1	15900733	15902004
ZmEREB39	GRMZM2G073047	9	76481085	76482299		Zm00001d046292	9	78537231	78537959		Zm00001eb384720	9	80657795	80659158
ZmEREB40	GRMZM2G164591	10	146788916	146790031		Zm00001d026563	10	148154979	148155515		Zm00001eb433240
ZmEREB41	GRMZM2G146688	2	237250179	237253121		Zm00001d007840	2	240624534	240627667		Zm00001eb117830	2	241705784	241708890
ZmEREB42	GRMZM2G020016	6	156579550	156581365		Zm00001d038584	6	160527296	160527928		Zm00001eb291720	6	167842122	167843446
ZmEREB43.1	GRMZM2G399598	2	219318493	219323840		Zm00001d007236	2	225397842	225399820		Zm00001eb112060	2	225371006	225372202
ZmEREB43.2	GRMZM2G399598	2	219318493	219323840		Zm00001d007236	2	225397842	225399820		Zm00001eb112070	2	225372226	225376464
ZmEREB44	GRMZM5G806839	1	90116618	90117418		Zm00001d029884	1	91990667	91991467		Zm00001eb023210	1	91149307	91150480
ZmEREB45	GRMZM2G067463	2	4352876	4353499		Zm00001d002011	2	4324615	4325127		Zm00001eb067800	2	4586958	4588082
ZmEREB46	GRMZM2G085678	5	114131334	114133006		Zm00001d015759	5	116972852	116973938		Zm00001eb235640	5	116511210	116512295
ZmEREB47	GRMZM2G174917	2	5568515	5570186		Zm00001d002079	2	5505054	5505812		Zm00001eb068530	2	5767267	5769005
ZmEREB48	GRMZM2G376255	9	151134794	151135999		Zm00001d048296	9	154056208	154057131		Zm00001eb402030	9	157327675	157328852
ZmEREB49	GRMZM2G159592	8	64222278	64223655		Zm00001d009468	8	65782410	65783537		Zm00001eb342850	8	65961433	65962833
ZmEREB50	GRMZM2G142179	3	2629088	2630607		Zm00001d039324	3	1876337	1877401		Zm00001eb119540	3	2682223	2684039
ZmEREB51	GRMZM2G055070	10	71678821	71679414		Zm00001d024436	10	70790076	70790636		Zm00001eb414830	10	72670592	72671198
ZmEREB52	GRMZM2G105266	3	170265321	170267160		Zm00001d042588	3	172856158	172857057		Zm00001eb145420	3	174856849	174858655
ZmEREB53	GRMZM2G141638	3	166836222	166840043		Zm00001d042492	3	169433935	169438362		Zm00001eb144510	3	171481058	171485592
ZmEREB54	GRMZM2G020054	10	65437299	65438594		Zm00001d024324	10	64620725	64621285		Zm00001eb413930	10	66500707	66501638
ZmEREB55	GRMZM2G160730	9	96744684	96748035		Zm00001d046621	9	99138564	99141663		Zm00001eb387280	9	101044144	101047703
ZmEREB56	GRMZM2G380377	6	62712930	62714535		Zm00001d036003	6	65322473	65323171		Zm00001eb269420	6	71854482	71856563
ZmEREB57	GRMZM2G097081	4	176557756	176558869		Zm00001d052102	4	179564558	179565262		Zm00001eb193060	4	181584548	181585810
ZmEREB58	GRMZM2G381441	1	300119372	300120555		Zm00001d034920	1	305637480	305638337		Zm00001eb065180	1	307073657	307074683
ZmEREB59	GRMZM5G837876	4	13240123	13240995		Zm00001d049058	4	14139093	14139833		Zm00001eb168540	4	14292366	14293426
ZmEREB60	GRMZM2G131266	1	211370663	211373082		Zm00001d032144	1	214378154	214380573		Zm00001eb041070	1	216147974	216150812
ZmEREB61	GRMZM2G475678	2	21187724	21188794		Zm00001d002760	2	21850071	21851141		Zm00001eb074900	2	22003830	22005178
ZmEREB62	GRMZM2G011236	2	207364254	207365473		Zm00001d006653	2	213547650	213548585		Zm00001eb107500	2	213545898	213547144
ZmEREB63	GRMZM2G307152	3	170466981	170467714		Zm00001d042593	3	173057147	173057683		Zm00001eb145470	3	175058292	175058828
ZmEREB64	GRMZM2G171569	7	21160811	21162260		Zm00001d019216	7	22130022	22130944		Zm00001eb303690	7	21959514	21961325
ZmEREB65	GRMZM2G124011	2	195135264	195136246		Zm00001d006170	2	200403153	200403895		Zm00001eb103110	2	200582357	200583334
ZmEREB66	GRMZM2G041839	5	191904539	191906156		Zm00001d017478	5	197222832	197223605		Zm00001eb249450	5	196184869	196185938
ZmEREB67	GRMZM2G114820	9	125166271	125168025		Zm00001d047339	9	126963041	126964782		Zm00001eb393510	9	130631180	130632029
ZmEREB68	GRMZM2G368838	2	16555808	16557224		Zm00001d002620	2	16974028	16974666		Zm00001eb073560	2	17180086	17181500
ZmEREB69	GRMZM2G085964	6	138751831	138753113		Zm00001d037941	6	142909977	142911255		Zm00001eb285760	6	149622474	149623755
ZmEREB70	AC213666.3_FG003	4	24212770	24213261		Zm00001d049309	4	25775470	25775961
ZmEREB71	GRMZM2G113060	9	149648095	149649451		Zm00001d048208	9	152517945	152518838		Zm00001eb401290	9	155840895	155842218
ZmEREB72	GRMZM2G135452	6	51805587	51806576		Zm00001d035835	6	54257239	54258228		Zm00001eb268180	6	60925832	60926897
ZmEREB73	GRMZM2G060876	7	165849278	165850111
ZmEREB74	GRMZM2G024871	5	31877779	31878301		Zm00001d014113	5	32981437	32981850		Zm00001eb222470	5	33244436	33244849
ZmEREB75	GRMZM2G060249	7	165822785	165823252							Zm00001eb327540	7	174883626	174889627
ZmEREB76	GRMZM2G139765	5	188716605	188718676		Zm00001d017366	5	193684947	193686296		Zm00001eb248380	5	192706105	192708287
ZmEREB77	GRMZM2G451031	3	186781331	186784258		Zm00001d043116	3	189581664	189585104		Zm00001eb150000	3	191737220	191740660
ZmEREB78	GRMZM2G060206	4	49346413	49347038		Zm00001d049903	4	51462096	51462470		Zm00001eb175740	4	51769286	51769660
ZmEREB79	GRMZM2G175856	1	197306494	197307177		Zm00001d031728	1	199720829	199721512		Zm00001eb037530	1	201614552	201615776
ZmEREB80	GRMZM2G151542	8	147672456	147674477		Zm00001d011499	8	152569157	152570068		Zm00001eb359500	8	151990128	151992229
ZmEREB81	GRMZM2G416701	6	29008639	29012194		Zm00001d035512	6	30481710	30486777		Zm00001eb265610	6	36819572	36824639
ZmEREB82	GRMZM2G019443	7	17154984	17156006		Zm00001d019116	7	17758679	17759647		Zm00001eb302890	7	17627390	17628887
ZmEREB83	GRMZM2G132185	8	171200009	171201130		Zm00001d012585	8	176892933	176893658		Zm00001eb369560	8	178147653	178148822
ZmEREB84	GRMZM2G481668	6	147998722	147999285		Zm00001d038216	6	151806188	151806748		Zm00001eb288320	6	158843554	158844303
ZmEREB85	GRMZM2G124524	2	149971656	149977527		Zm00001d005016	2	153920645	153926320		Zm00001eb093560	2	153662240	153668269
ZmEREB86	GRMZM2G040664	10	132343963	132345739		Zm00001d025910	10	133559160	133560374		Zm00001eb427130	10	134907588	134909567
ZmEREB87	GRMZM5G805505	2	21231379	21232602		Zm00001d002761	2	21893444	21894391		Zm00001eb074910	2	22047381	22048552
ZmEREB88	GRMZM2G018138	7	141464460	141465197		Zm00001d021214	7	146343053	146343709		Zm00001eb318920	7	147566060	147567105
ZmEREB89	GRMZM2G156737	4	48661492	48662964		Zm00001d049889	4	50775492	50776550		Zm00001eb175640	4	51082987	51084559
ZmEREB90	GRMZM2G110333	5	212398699	212401458		Zm00001d018305	5	218213866	218216075		Zm00001eb257170	5	220749700	220752172
ZmEREB91	GRMZM2G079825	2	63265056	63266421		Zm00001d003871	2	64226755	64227570		Zm00001eb084720	2	64707178	64708543
ZmEREB92	GRMZM2G174347	8	120487038	120488230		Zm00001d000339	B73V4_ctg23	49432	50133		Zm00001eb352580	8	123729914	123731037
ZmEREB93	GRMZM2G066158	8	120401709	120402944		Zm00001d010676	8	123949136	123949753		Zm00001eb352570	8	123666564	123667902
ZmEREB94	GRMZM2G363052	7	85662465	85665508		Zm00001d020043	7	88466229	88469073		Zm00001eb309590	7	89898257	89901361
ZmEREB95	AC198979.4_FG009	1	10988032	10988424		Zm00001d027686	1	11155767	11156159		Zm00001eb004020	1	11075805	11076645
ZmEREB96	GRMZM2G044077	8	26886791	26888388		Zm00001d008968	8	27760205	27761182		Zm00001eb338940	8	27612496	27613846
ZmEREB97	GRMZM2G068967	2	10793567	10794323		Zm00001d002364	2	10906553	10907221		Zm00001eb071190	2	11182201	11183511
ZmEREB98	GRMZM2G052720	4	237684792	237686205		Zm00001d053859	4	242396086	242396676		Zm00001d053859
ZmEREB99	GRMZM2G073258	5	134961620	134962623
ZmEREB100	AC209257.4_FG006	6	153427827	153429877		Zm00001d038446	6	157407857	157411040		Zm00001eb290290	6	164425264	164427431
ZmEREB101	GRMZM2G003466	1	20094144	20095477		Zm00001d028017	1	20410911	20411813		Zm00001eb007000	1	20259319	20260745
ZmEREB102	GRMZM2G052667	7	120384696	120387770		Zm00001d020595	7	124130947	124133914		Zm00001eb313850	7	125577204	125580195
ZmEREB103	GRMZM2G133168	3	4660995	4665940		Zm00001d039424	3	3934183	3934776		Zm00001eb120590	3	4730276	4731129
ZmEREB104	GRMZM5G816314	5	191933955	191934641		Zm00001d017480	5	197251323	197252009		Zm00001eb249470	5	196213097	196214057
ZmEREB105	GRMZM2G042756	2	16543815	16545074		Zm00001d002618	2	16960148	16960816		Zm00001eb073550	2	17166353	17167635
ZmEREB106	AC198403.3_FG001	4	10908008	10908646		Zm00001d048991	4	11781874	11782518		Zm00001eb168040	4	11964369	11965713
ZmEREB107	GRMZM2G057386	5	191428547	191430072		Zm00001d017466	5	196743195	196744184		Zm00001eb249320	5	195705128	195706641
ZmEREB108	GRMZM2G480434	1	189829804	189830412		Zm00001d031499	1	192022614	192023222		Zm00001eb035470	1	194015064	194016217
ZmEREB109	GRMZM2G141679	7	100267099	100269276		Zm00001d020267	7	103377384	103378274		Zm00001eb311180	7	104857927	104860142
ZmEREB110	GRMZM2G700665	8	131576889	131580316		Zm00001d010987	8	136009216	136012084		Zm00001eb355240	8	135653903	135657778
ZmEREB111	GRMZM2G076896	4	215636055	215638692		Zm00001d053195	4	219203452	219206136		Zm00001eb202570	4	222112765	222115449
ZmEREB112	GRMZM2G039870	1	138460613	138461461		Zm00001d030513	1	140679257	140680084		Zm00001eb027780	1	141995828	141996856
ZmEREB113	GRMZM2G457562	8	100502242	100503899		Zm00001d010175	8	103046515	103049001		Zm00001eb348560	8	102969638	102970763
ZmEREB114	GRMZM2G008234	7	3186862	3189788		Zm00001d018731	7	3330940	3335717		Zm00001eb299300	7	3283453	3288207
ZmEREB115	GRMZM2G069146	7	141174421	141175245		Zm00001d021208	7	146038525	146039307		Zm00001eb318910	7	147261646	147263036
ZmEREB116	GRMZM2G131281	7	135625864	135626905		Zm00001d021089	7	142530712	142532073		Zm00001eb318060	7	143777628	143778768
ZmEREB117	GRMZM2G113078	8	135582288	135584343		Zm00001d011134	8	140017045	140019085		Zm00001eb356440	8	139637636	139640181
ZmEREB118	GRMZM2G081892	8	12197384	12199394		Zm00001d008546	8	12513751	12515017		Zm00001eb335200	8	12561398	12564147
ZmEREB119	GRMZM2G309731	1	195911073	195911583		Zm00001d031673	1	198259709	198260293		Zm00001eb037040	1	200199561	200200781
ZmEREB120.1	AC200038.4_FG011	1	21602442	21603594		Zm00001d028066	1	21903337	21911942		Zm00001eb007330	1	21756736	21760748
ZmEREB120.2	AC200038.4_FG011	1	21602442	21603594		Zm00001d028066	1	21903337	21911942		Zm00001eb007340	1	21760843	21761211
ZmEREB120.3	AC200038.4_FG011	1	21602442	21603594		Zm00001d028066	1	21903337	21911942		Zm00001eb007350	1	21761258	21762775
ZmEREB121	GRMZM2G176175	7	22015365	22026546		Zm00001d019230	7	23054461	23065589		Zm00001eb303810	7	22872339	22883538
ZmEREB122	GRMZM2G301860	9	16258284	16259458		Zm00001d045204	9	15996069	15996644		Zm00001eb375580	9	17878188	17879465
ZmEREB123	GRMZM2G461907	1	21635058	21635844		Zm00001d028068	1	21936312	21937568		Zm00001eb007370	1	21787133	21787486
ZmEREB124	GRMZM2G399098	9	151187691	151189042		Zm00001d048297	9	154094049	154095017		Zm00001eb402050	9	157365532	157366800
ZmEREB125	GRMZM2G023708	10	112324342	112325371		Zm00001d025298	10	113224465	113225283		Zm00001eb421530	10	114748904	114750240
ZmEREB126	GRMZM2G169654	3	206678255	206680041		Zm00001d043782	3	210069089	210070258		Zm00001eb156040	3	212115620	212117266
ZmEREB127	GRMZM2G000520	4	155637630	155639087		Zm00001d051451	4	159111690	159112469		Zm00001eb187190	4	160916555	160917710
ZmEREB128	AC233933.1_FG001	7	34482445	34483233		Zm00001d019475	7	35728209	35728997		Zm00001eb305780	7	35444059	35445149
ZmEREB129	GRMZM2G016434	5	166359251	166361971		Zm00001d016616	5	170223307	170225943		Zm00001eb242090	5	169584314	169587018
ZmEREB130	GRMZM2G399072	1	16118043	16122450		Zm00001d027878	1	16356238	16360518		Zm00001eb005740	1	16251121	16255748
ZmEREB131	GRMZM2G087059	2	64001713	64004098		Zm00001d003884	2	65022354	65024176		Zm00001eb084820	2	65502953	65505404
ZmEREB132	GRMZM2G165257	4	130100068	130101363		Zm00001d050948	4	133138782	133139666		Zm00001eb183620	4	135053448	135054675
ZmEREB133	GRMZM2G100727	6	150487664	150489012		Zm00001d038320	6	154382390	154383061		Zm00001eb289170	6	161420216	161424135
ZmEREB134	GRMZM2G474326	3	198667814	198668962		Zm00001d043491	3	201681540	201682688		Zm00001eb153470	3	203762504	203763655
ZmEREB135	GRMZM2G328197	6	77131623	77132592		Zm00001d036251	6	79944763	79945710		Zm00001eb271260	6	86425957	86426997
ZmEREB136	GRMZM2G021369	5	210323041	210324358		Zm00001d018191	5	216112775	216113527		Zm00001eb256070	5	218662840	218664094
ZmEREB137	GRMZM2G028386	1	201993810	201995393		Zm00001d031861	1	204458557	204459636		Zm00001eb038660	1	206336770	206338448
ZmEREB138	GRMZM2G079653	5	100107595	100108704		Zm00001d015639	5	102583546	102584181		Zm00001eb234870	5	102272823	102274000
ZmEREB139	GRMZM2G103085	5	209945135	209946354		Zm00001d018158	5	215716411	215717121		Zm00001eb255860	5	218262627	218263722
ZmEREB140	GRMZM2G348307	4	65968744	65972918		Zm00001d050137	4	68398270	68400314		Zm00001eb177550	4	68652220	68655847
ZmEREB141	GRMZM2G097182	3	145467972	145468863		Zm00001d041981	3	146542859	146543596		Zm00001eb139970	3	147365886	147366746
ZmEREB142	GRMZM2G010100	1	255604709	255605965		Zm00001d033353	1	260045773	260047029		Zm00001eb051660	1	262007110	262008366
ZmEREB143.1	GRMZM2G141219	7	117877954	117881926		Zm00001d020540	7	121545625	121549412		Zm00001eb313340	7	123011281	123013300
ZmEREB143.2	GRMZM2G141219	7	117877954	117881926		Zm00001d020540	7	121545625	121549412		Zm00001eb313350	7	123013439	123017076
ZmEREB144	GRMZM2G005301	5	150664312	150665813		Zm00001d016260	5	154200894	154201658		Zm00001eb239430	5	153688941	153690404
ZmEREB145	GRMZM2G106591	6	102578638	102580044		Zm00001d036889	6	105660981	105662401		Zm00001eb276700	6	112666510	112667669
ZmEREB146	GRMZM2G021790	8	69893597	69894451		Zm00001d009573	8	71470305	71471572		Zm00001eb343790	8	71650013	71650858
ZmEREB147	GRMZM2G310368	3	188728319	188729366		Zm00001d043205	3	191580135	191580848		Zm00001eb150840	3	193740975	193742100
ZmEREB148	GRMZM2G053503	8	35566541	35567721		Zm00001d009103	8	36535940	36537052		Zm00001eb340140	8	36524918	36526062
ZmEREB149	GRMZM2G425798	10	111635997	111638209		Zm00001d025281	10	112504950	112507200		Zm00001eb421430	10	114029476	114034169
ZmEREB150	GRMZM2G033656	1	189870771	189871628		Zm00001d031501	1	192063299	192064027		Zm00001eb035490	1	194055925	194056783
ZmEREB151	GRMZM2G307119	7	172248843	172250339		Zm00001d022488	7	178605958	178606905		Zm00001eb330200	7	181333225	181334753
ZmEREB152	GRMZM2G139082	9	107641598	107645415		Zm00001d046913	9	110228864	110232333		Zm00001eb389400	9	112080950	112084516
ZmEREB153	GRMZM2G379652	7	15671318	15672307		Zm00001d019096	7	16182358	16183347		Zm00001eb302740	7	16078544	16079533
ZmEREB154	GRMZM2G026926	2	24360914	24363125		Zm00001d002867	2	25029642	25031000		Zm00001eb075900	2	25177403	25179618
ZmEREB155	GRMZM2G060465	4	185036196	185037019		Zm00001d052365	4	188309258	188309908		Zm00001eb195490	4	190255514	190256521
ZmEREB156	GRMZM2G421033	10	144707377	144708793		Zm00001d026447	10	145983350	145983982		Zm00001eb432090	10	147438701	147440123
ZmEREB157	GRMZM2G087040	5	174205686	174206245		Zm00001d016848	5	178257482	178258778		Zm00001eb244060	5	177561723	177562289
ZmEREB158	GRMZM2G002119	3	188630301	188631150		Zm00001d043204	3	191471796	191472356		Zm00001eb150830	3	193632390	193633656
ZmEREB159	GRMZM2G009598	1	292178941	292180261		Zm00001d034605	1	297620879	297621595		Zm00001eb062200	1	299110046	299111398
ZmEREB160	GRMZM2G171179	9	11535025	11537985		Zm00001d045044	9	10942420	10945088		Zm00001eb374110	9	12873274	12875969
ZmEREB161	GRMZM2G021573	9	145136034	145140341		Zm00001d048004	9	147698120	147702310		Zm00001eb399440	9	151104405	151108720
ZmEREB162	GRMZM2G059939	6	162767827	162769490		Zm00001d038907	6	166776865	166778085		Zm00001eb294830	6	174089156	174090850
ZmEREB163	GRMZM2G022359	10	73140439	73143884		Zm00001d024468	10	72229235	72232453		Zm00001eb415010	10	74106926	74110411
ZmEREB164	GRMZM2G093595	6	140882370	140883690		Zm00001d038001	6	144781755	144782501		Zm00001eb286280	6	151835236	151836634
ZmEREB165	GRMZM2G317596	6	164875430	164876438		Zm00001d039019	6	168819645	168820517		Zm00001eb295930	6	176136754	176137949
ZmEREB166	GRMZM2G478965	7	15838022	15839110		Zm00001d019098	7	16383295	16384383		Zm00001eb302750	7	16279480	16280568
ZmEREB167	GRMZM2G050851	1	209401525	209403939		Zm00001d032095	1	212364322	212366865		Zm00001eb040690	1	214166518	214169101
ZmEREB168	GRMZM2G039112	1	162442365	162444201		Zm00001d030862	1	164035614	164036858		Zm00001eb030240	1	166298390	166300037
ZmEREB169	GRMZM2G016079	1	189807563	189808400		Zm00001d031498	1	192005744	192006331		Zm00001eb035460	1	193998491	193999078
ZmEREB170	GRMZM2G300924	4	146313370	146315508		Zm00001d051239	4	149655139	149656476		Zm00001eb185680	4	151490645	151492441
ZmEREB171	GRMZM2G013657	6	143487859	143494583		Zm00001d038087	6	147379164	147385725		Zm00001eb287100	6	154429974	154436942
ZmEREB172	GRMZM2G369472	1	199674463	199675600		Zm00001d031796	1	202103550	202104359		Zm00001eb038070	1	203992008	203993340
ZmEREB173	GRMZM2G007406	9	141206088	141207032		Zm00001d047860	9	143638759	143639535		Zm00001eb398110	9	147085660	147086775
ZmEREB174	GRMZM2G149756	3	175592023	175595225		Zm00001d042717	3	178106747	178109443		Zm00001eb146650	3	180331942	180335244
ZmEREB175	GRMZM2G429378	9	17655509	17656456		Zm00001d045262	9	17416763	17417710		Zm00001eb376110	9	19324629	19325718
ZmEREB176	GRMZM2G072926	4	152189367	152190424		Zm00001d051355	4	155723238	155723924		Zm00001eb186490	4	157525324	157526346
ZmEREB177	GRMZM2G123119	7	52773401	52774399		Zm00001d019734	7	54535486	54536259		Zm00001eb307550	7	54058567	54059655
ZmEREB178	GRMZM2G047999	5	166555654	166556595		Zm00001d016623	5	170440595	170441392		Zm00001eb242140	5	169801668	169802465
ZmEREB179	GRMZM2G129674	1	17461265	17462932		Zm00001d027924	1	17775779	17777344		Zm00001eb006160	1	17670907	17672629
ZmEREB180	GRMZM2G018984	1	17492641	17494645		Zm00001d027925	1	17807124	17808643		Zm00001eb006180	1	17702238	17703775
ZmEREB181	AC206951.3_FG016	1	17518824	17519639		Zm00001d027928	1	17833120	17833935		Zm00001eb006200	1	17728129	17729248
ZmEREB182	AC206951.3_FG017	1	17525572	17526492		Zm00001d027929	1	17839868	17840788		Zm00001eb006210	1	17734718	17736146
ZmEREB183	GRMZM2G458437	2	216615448	216616387		Zm00001d007119	2	222724965	222725855		Zm00001eb111080	2	222682960	222684338
ZmEREB184	GRMZM2G028151	1	281700006	281703981		Zm00001d034204	1	286726372	286730435		Zm00001eb058850	1	288413629	288417775
ZmEREB185	GRMZM2G028969	2	20720151	20721075		Zm00001d002747	2	21380521	21381279		Zm00001eb074750	2	21534474	21535232
ZmEREB186	AC187157.4_FG001	8	22690444	22691545		Zm00001d008872	8	23393783	23394550		Zm00001eb338000	8	23282755	23284783
ZmEREB187	GRMZM2G130459	5	207437058	207441313		Zm00001d018050	5	213161649	213165885		Zm00001eb254860	5	215736048	215740385
ZmEREB188	GRMZM2G477287	1	80875824	80876762		Zm00001d029679	1	82474257	82474886		Zm00001eb021440	1	81663113	81664240
ZmEREB189	GRMZM2G060517	7	53484637	53485245		Zm00001d019744	7	55350694	55351104		Zm00001eb307600	7	54858370	54859249
ZmEREB190	GRMZM2G104260	10	145554185	145555089		Zm00001d026486	10	146894287	146895167		Zm00001eb432460	10	148350038	148351114
ZmEREB191	GRMZM2G047918	5	150972392	150973390		Zm00001d016262	5	154574992	154575720		Zm00001eb239450	5	154037245	154038477
ZmEREB192	GRMZM2G129777	3	22395049	22397063		Zm00001d039989	3	21877778	21879721		Zm00001eb125330	3	22454465	22456440
ZmEREB193	GRMZM2G169382	3	56326099	56327373		Zm00001d040651	3	56282555	56283711		Zm00001eb130510	3	56851703	56852975
ZmEREB194	GRMZM2G120401	8	80500107	80501402
ZmEREB195	GRMZM2G466044	5	191270861	191272390		Zm00001d017462	5	196589211	196590059		Zm00001eb249290	5	195550986	195552223
ZmEREB196	GRMZM2G020150	6	156591969	156593826		Zm00001d038585	6	160539493	160540155		Zm00001eb291730	6	167854260	167855287
ZmEREB197	GRMZM2G174784	2	5520018	5524385		Zm00001d002075	2	5456239	5459958		Zm00001eb068520	2	5718909	5722821
ZmEREB198	GRMZM2G055180	2	21347526	21348862		Zm00001d002762	2	21962709	21963548		Zm00001eb074930	2	22116792	22119294
ZmEREB199	GRMZM2G163745	1	208809359	208810072		Zm00001d032077	1	211750252	211750944		Zm00001eb040530	1	213552436	213553128
ZmEREB200	GRMZM2G025062	7	172771420	172772631		Zm00001d022461	7	178147095	178148306		Zm00001eb330490	7	181792450	181793710
ZmEREB201	GRMZM2G384386	7	160094706	160096131		Zm00001d021892	7	165528436	165529362		Zm00001eb325260	7	169115495	169116706
ZmEREB202	GRMZM2G148333	2	184209896	184212209		Zm00001d005798	2	189023745	189025630		Zm00001eb099980	2	188556869	188558825
ZmEREB203	GRMZM2G104866	9	98042537	98044099		Zm00001d046651	9	100458973	100459869		Zm00001eb387490	9	102351387	102352923
ZmEREB204	GRMZM2G061487	1	217638400	217639968		Zm00001d032295	1	220776886	220777674		Zm00001eb042240	1	222481118	222482687
ZmEREB205	GRMZM2G438202	10	141249356	141251027		Zm00001d026271	10	142611393	142612061		Zm00001eb430640	10	144067226	144068250
ZmEREB206	GRMZM2G366434	5	184337648	184342194		Zm00001d017207	5	188933076	188937726		Zm00001eb247080	5	188009935	188014600
ZmEREB207	GRMZM2G156006	9	13761895	13762657		Zm00001d045120	9	13432181	13432923		Zm00001eb374830	9	15313892	15314971
ZmEREB208	GRMZM2G160971	3	212582559	212584989		Zm00001d044004	3	216213660	216214559		Zm00001eb157950	3	218138818	218140735
ZmEREB209	GRMZM2G089995	4	26450939	26451894		Zm00001d049364	4	27940728	27941339		Zm00001eb171050	4	28364267	28365898
ZmEREB210	GRMZM2G125460	2	214344857	214345995		Zm00001d007033	2	220493755	220494609		Zm00001eb110290	2	220473201	220475047
ZmEREB211	GRMZM2G138396	2	186957472	186958546		Zm00001d005892	2	191897839	191898630		Zm00001eb100800	2	191431207	191432379
ZmEREB212	GRMZM2G076602	10	144777835	144780346		Zm00001d026448	10	146059085	146062110		Zm00001eb432100	10	147514289	147518344
ZmEREB213	GRMZM2G009598	1	292178941	292180261							Zm00001eb440680	scaf_307	34444	36805
ZmEREB214	GRMZM2G320111	1	3728321	3729045		Zm00001d027369	1	3842248	3847295		Zm00001eb001210	1	3837589	3838704
ZmEREB215											Zm00001eb007360	1	21762903	21763145
ZmEREB216	GRMZM2G426296	5	212205884	212206197		Zm00001d018288	5	217999756	218005468		Zm00001eb257030	5	220540675	220541757
ZmEREB217						Zm00001d044950	9	8102498	8103283		Zm00001eb373370	9	9751854	9753372
ZmEREB218	GRMZM2G099326	10	14203315	14203871		Zm00001d023662	10	14342740	14343219		Zm00001eb408830	10	14140325	14140911
ZmEREB219	GRMZM2G023469	3	196095712	196110483		Zm00001d043409	3	199002822	199003199		Zm00001eb152690	3	201107668	201122738
ZmEREB220	GRMZM2G010555	2	2680126	2689950		Zm00001d001907	2	2687734	2688264		Zm00001eb066890	2	2965929	2966902
ZmEREB221.1						Zm00001d026184	10	140529822	140530718		Zm00001eb429800	10	141985986	141987277
ZmEREB221.2						Zm00001d026184	10	140529822	140530718		Zm00001eb429810	10	141986739	141987295
ZmEREB222	GRMZM2G118479	5	162801724	162801915		Zm00001d016535	5	166641036	166650228		Zm00001eb241420	5	166014699	166026684
ZmEREB223	GRMZM2G339203	1	241407354	241414738		Zm00001d032967	1	244981884	244997475		Zm00001eb048080	1	247031031	247034774
ZmEREB224						Zm00001d005309	2	169095186	169095584		Zm00001eb095780	2	168842246	168842644
ZmEREB225	GRMZM2G115276	2	229417670	229418129							Zm00001eb114940	2	235051029	235051349
ZmEREB226						Zm00001d014565	5	53599524	53600105		Zm00001eb226070	5	53695237	53696318
ZmEREB227						Zm00001d029940	1	95770465	95771190		Zm00001eb023680	1	94908941	94909989
ZmEREB228						Zm00001d030631	1	149836006	149838288		Zm00001eb028530	1	151720365	151724026
ZmEREB229	GRMZM5G838809	8	15985880	15987275		Zm00001d008665	8	16424145	16426175		Zm00001eb336270	8	16437809	16440079
ZmEREB230						Zm00001d026182	10	140513369	140513983		Zm00001eb429790	10	141969533	141970601
ZmEREB231											Zm00001eb441240	scaf_360	55664	56200
ZmEREB232	GRMZM2G065538	8	152001159	152002001		Zm00001d011639	8	157135997	157137214		Zm00001eb360750	8	156425137	156426706
ZmEREB233						Zm00001d039907	3	18927896	18929032		Zm00001eb124740	3	19549253	19550940
ZmEREB234						Zm00001d005203	2	163456179	163457054
ZmEREB235	GRMZM2G067036	6	150967100	150972407		Zm00001d038343	6	154892326	154897705		Zm00001eb289400	6	161929036	161935915
ZmEREB236.1						Zm00001d028069	1	21938116	21942087		Zm00001eb007390	1	21788939	21790195
ZmEREB236.2						Zm00001d028069	1	21938116	21942087		Zm00001eb007400	1	21790238	21791074
ZmEREB236.3						Zm00001d028069	1	21938116	21942087		Zm00001eb007410	1	21791904	21792922
ZmEREB237						Zm00001d046501	9	92852327	92853497		Zm00001eb386280	9	94824490	94825674
ZmEREB238	GRMZM2G319786	4	151740636	151741771		Zm00001d051340	4	155229107	155230135		Zm00001eb186380	4	157045606	157047058
ZmEREB239						Zm00001d052732	4	199279976	199280647		Zm00001eb198550	4	201126445	201127453
ZmEREB240	GRMZM2G424348	10	119007391	119008099		Zm00001d025477	10	120040997	120041623		Zm00001eb423100	10	121628245	121629315
